# Supplementary material for: A hitchhiker’s guide to cerebrospinal fluid biomarkers for neuro-oncology
Source: Neuro Oncol. 2024 Dec 30;27(5):1165–79. doi: 10.1093/neuonc/noae276 (PMC12187377; doi:10.1093/neuonc/noae276)
Supplement: noae276_suppl_Supplementary_Materials [file noae276_suppl_supplementary_materials.zip]

Archive with 5 entries (4 files):
- noae276_suppl_materials/
- noae276_suppl_materials/CSFreview_Lqbx_protocol_supp_final.docx
- noae276_suppl_materials/CSFreview_Ommaya-at-bx_protocol_supp_final.docx
- noae276_suppl_materials/CSFreview_Ommaya-at-resection_protocol_supp_final.docx
- noae276_suppl_materials/CSFreview_sampletemplate_supp_10-17-24.xlsx
