# Supplementary material for: A hitchhiker’s guide to cerebrospinal fluid biomarkers for neuro-oncology
Source: Neuro Oncol. 2024 Dec 30;27(5):1165–79. doi: 10.1093/neuonc/noae276 (PMC12187377; doi:10.1093/neuonc/noae276)
Supplement: noae276_suppl_Supplementary_Materials [file noae276_suppl_supplementary_materials.zip › noae276_suppl_materials/CSFreview_sampletemplate_supp_10-17-24.xlsx]

## Sheet: Sheet1
CSF Biobanking Sample Collection Template
			Sample information																					Patient demographics/clinical information																Treatment history
Patient Name	De-identified patient ID	Sample ID	Sample collection date	Label on tube	Sample type (CSF or cyst fluid)	Method of CSF collection (surgery, Ommaya, shunt, EVD, LP, or other)	Anatomical location of origin (ventricular, subarachnoid, cisternal)	Total collected volume (mL)	Collection tube type	Time sample collected	Time sample processed	Temperature before processing (Celsius)	CSF appearance pre-spin	Cell density pre-spin	Hemoglobin/RBC/protein per volume pre-spin	Spin speed (in G), spin time (in min), and spin temperature (in C)	CSF appearance post-spin	Cell density post-spin?	Hemoglobin/RBC/protein per volume post-spin	Number and volume (mL) of aliquots	Time to freezing	Storage tube type; storage conditions	Number of freeze-thaws, if applicable	Sex	Age	Surgery date, if applicable	Post-operative day, if applicable	Pathology	Grade	Presence of leptomeningeal disease?	IDH mutation?	MGMT methylation?	CDKN2A/B deletion?	TERT mutation?	EGFR status?	Tumor-to-CSF contact?	If resection cavity, in continuity with ventricle or not?	Contrast-enhancing? (Volume, cm3)	Non-enhancing? (Volume, cm3)	Sample collected pre or post-resection?	Time since surgery (days)	Extent of resection? (% of original volume)	Primary, recurrent, question of recurrence, or latent?	Prior radiation? (Scheme)	Time since radiation (days)	Prior TMZ?	Time since TMZ (days)	Other chemotherapies?
